# Supplementary material for: Markers of early changes in cognition across cohorts of adults with Down syndrome at risk of Alzheimer's disease
Source: Alzheimers Dement (Amst). 2021 May 2;13(1):e12184. doi: 10.1002/dad2.12184 (PMC8088591; doi:10.1002/dad2.12184)
Supplement: Supplementary file 1 — Supporting information [file DAD2-13-e12184-s001.xlsx]

## Sheet: Sheet1
Table S1: List of tests used in each cohort divided in cognitive domains
Task	Kentucky	Pittsburgh/Wisconsin	London	Cambridge	Barcelona	Domain
Boston Naming Test					x
Verbal Fluency					x
NEPSY verbal fluency		x
CAMCOG verbal fluency			x	x	x
CAMCOG Comprehension				x	x
CAMCOG Language expression				x	x	Language
CAMCOG Language total score				x	x
SIB Language	x	x
SIB Social Interactions
Peabody picture vocab		x
CAMCOG Pictures			x	x	x
KBIT-1/2 riddles	x		x		x
NEPSY Visuospatial precision		x	x			Visuospatial ability
Visuo-motor integration (VMI)		x
CEFA Spatial Reversal				x
SIB Visuospatial ability	x	x
SIB Construction	x	x
Finger-nose pointing			x
CANTAB Paired Associate Learning (PAL)			x			Memory and Orientation
SIB Orientating to Name	x	x
SIB Orientation	x	x
CAMCOG Orientation			x	x	x
Story recall and delayed trial		x
Cued Recall Test (CRT)		x			x
CAMCOG Memory recent				x	x
Digit span		x			x
Forward Corsi		x			x
Backward Corsi		x			x
CAMCOG Memory remote				x	x
Rivermead Behavioural Memory Test		x
SIB Memory	x	x
Object memory immediate recall
Object memory delayed recall			x
CAMCOG Memory total score				x	x
CAMCOG Memory new learning			x	x	x
CANTAB intra/extra dimensional shift (IED)			x			Executive functions
CAMCOG Abstract thinking				x	x
CEFA Scrambled Boxes				x
WISC block design		x
Verbal Fluency					x
NEPSY verbal fluency		x
CAMCOG verbal fluency			x	x	x
Cancellation task					x
CEFA Cats and Dogs		x		x	x
CEFA Tower of London			x	x
CAMCOG Attention				x	x	Attention/Praxis
CANTAB Simple Reaction Time (SRT)			x
Cancellation task					x
NEPSY visuospatial precision		x	x
SIB Attention	x	x
Brief Praxis Test	x					Praxis
Purdue Pegboard Test		x
Ideomotor Praxis					x
Get up and go task (timed 3m walk)			x
CAMCOG Praxis drawing				x	x
CAMCOG Praxis actions				x	x
CAMCOG Praxis				x	x
SIB Praxis	x	x
4 meter walk		x
CAMCOG Perception				x	x	Preception
CAMCOG-DS, Cambridge Cognition Examination; SIB, Severe Impairment Battery; KBIT, The Kaufman Brief Intelligence Test; NESY, A Developmental NEuroPSYchological Assessment; CEFA, Cambridge Executive Functioning Assessment; CANTAB, Cambridge Neuropsychological Test Automated Battery; WISC, Wechsler Intelligence Scale for Children-Revised. Full details of each task can be found in previous publicati…
